# Supplementary material for: Effectiveness of Physiotherapy Interventions on Executive Function in Patients with Chronic Pain: A Systematic Review
Source: Neurol Int. 2026 Mar 16;18(3):55. doi: 10.3390/neurolint18030055 (PMC13029206; doi:10.3390/neurolint18030055)
Supplement: Supplementary file 1 [file neurolint-18-00055-s001.zip]

Archive with 3 entries (1 files):
- neurolint-4153829-supplementary/
- neurolint-4153829-supplementary/Supplementary File S1/
- neurolint-4153829-supplementary/Supplementary File S1/PRISMA_2020_checklist-updated.pdf
